# Supplementary material for: Structure–activity relationships and cellular mechanism of action of small molecules that enhance the delivery of oligonucleotides
Source: Nucleic Acids Res. 2018 Jan 18;46(4):1601–13. doi: 10.1093/nar/gkx1320 (PMC5829638; doi:10.1093/nar/gkx1320)
Supplement: Supplementary Data [file gkx1320_supp.zip]

Archive with 3 entries (3 files):
- nar-03397-y-2017-File004.docx
- nar-03397-y-2017-File005.docx
- SUPPLEMENTARY_INFORMATION.docx
